# Supplementary material for: SMAD1/5-mediated recruitment of the histone demethylase KDM1A controls cell fate programs in embryonic stem cells
Source: J Biol Chem. 2025 Aug 12;301(9):110591. doi: 10.1016/j.jbc.2025.110591 (PMC12450650; doi:10.1016/j.jbc.2025.110591)
Supplement: Supplementary Tables [file mmc1.xlsx]

## Sheet: Table S1
Table S1: Differentially expressed genes (DEGs) identified by the non-parametric Wilcoxon rank sum test
Genes marked in yellow were DEGs discussed in Supplemental Table S2.
gene_symbol	p_val	avg_log2FC	pct.1	pct.2	p_val_adj
Grb10	3.73075e-203	2.98735	0.44	0.074	6.6773e-199
Id2	3.56105e-122	1.72273	0.661	0.364	6.37357e-118
Coch	6.99273e-15	1.61379	0.076	0.028	1.25156e-10
R3hdml	2.22393e-59	1.47598	0.314	0.126	3.9804e-55
A2m	7.39687e-10	1.3778	0.043	0.015	1.32389e-05
G730013B05Rik	2.74329e-15	1.33261	0.07	0.023	4.90993e-11
Pdcl2	1.4956e-34	1.30126	0.187	0.071	2.67682e-30
Lrp2	2.47683e-27	1.15708	0.166	0.067	4.43304e-23
4933402E13Rik	1.02761e-10	1.11814	0.087	0.042	1.83921e-06
Id1	1.88914e-67	1.08679	0.907	0.779	3.38117e-63
Gm3336	2.1765e-17	1.08244	0.141	0.068	3.8955e-13
1810010H24Rik	9.26088e-12	1.03234	0.083	0.037	1.65751e-07
Bcl11a	5.10484e-12	1.02198	0.079	0.034	9.13664e-08
Klhl26	2.09773e-25	1.01489	0.223	0.113	3.75452e-21
Gm5239	2.16468e-09	0.993396	0.06	0.026	3.87435e-05
Meis2	3.34384e-09	0.984219	0.071	0.034	5.9848e-05
2810429I04Rik	1.90198e-14	0.980178	0.105	0.047	3.40416e-10
Hecw2	3.76472e-08	0.945995	0.066	0.032	0.00067381
Tagln	1.84825e-11	0.940943	0.23	0.154	3.308e-07
Cyyr1	8.84106e-11	0.910773	0.092	0.046	1.58237e-06
Mid1	7.06511e-203	0.904449	0.97	0.874	1.26451e-198
A730049H05Rik	4.28085e-09	0.904201	0.067	0.032	7.66186e-05
Eppk1	8.62068e-10	0.850227	0.091	0.047	1.54293e-05
Gm7324	7.6277e-27	0.846853	0.279	0.151	1.36521e-22
Hmox1	3.84152e-129	0.824257	0.981	0.903	6.87556e-125
Zfp827	8.1145e-11	0.822422	0.108	0.057	1.45233e-06
Napsa	5.79958e-26	0.811193	0.355	0.219	1.03801e-21
Mmaa	4.43149e-13	0.803278	0.145	0.079	7.93148e-09
Id3	4.22575e-33	0.799057	0.769	0.642	7.56324e-29
Plaur	1.12081e-23	0.789915	0.483	0.358	2.00603e-19
Ank2	3.79337e-09	0.788929	0.091	0.048	6.78937e-05
Tesc	9.89355e-15	0.786658	0.18	0.103	1.77075e-10
Tmem38a	9.94237e-22	0.775051	0.232	0.124	1.77949e-17
Dusp16	1.10216e-11	0.771485	0.144	0.082	1.97264e-07
Zfp709	4.9907e-10	0.758545	0.119	0.067	8.93236e-06
Slc25a42	2.13894e-13	0.748622	0.12	0.06	3.82828e-09
Ppp1r1a	8.77687e-43	0.729345	0.577	0.385	1.57088e-38
Zfhx3	1.38056e-20	0.722251	0.287	0.172	2.47092e-16
Zic2	4.11208e-09	0.717497	0.094	0.051	7.3598e-05
Arhgef10	1.73336e-09	0.714623	0.134	0.081	3.10237e-05
Mcm5	1.45918e-249	0.708147	0.994	0.975	2.61164e-245
Tmem184c	1.34639e-41	0.687389	0.626	0.439	2.40976e-37
Col4a1	2.61798e-20	0.683176	0.28	0.167	4.68566e-16
Colgalt1	5.65744e-56	0.682131	0.738	0.561	1.01257e-51
Galnt7	1.62018e-08	0.67463	0.161	0.105	0.000289981
Akap2	1.88596e-10	0.672714	0.125	0.07	3.3755e-06
Uba52	0	0.668005	0.998	0.995	0
Clu	3.06036e-18	0.667078	0.281	0.173	5.47743e-14
Hmga2	4.62243e-09	0.662667	0.124	0.074	8.27322e-05
Tcf7l1	2.64766e-36	0.661722	0.587	0.411	4.73879e-32
Tfpi	1.56033e-53	0.66063	0.765	0.584	2.79268e-49
Ccdc113	2.0336e-16	0.657621	0.233	0.14	3.63973e-12
Cald1	1.52098e-30	0.65498	0.612	0.443	2.72225e-26
Map1s	3.18365e-76	0.651289	0.842	0.675	5.6981e-72
Myo9b	3.82853e-21	0.648307	0.339	0.213	6.85231e-17
Cherp	1.34918e-79	0.646616	0.871	0.703	2.41476e-75
Ptpn14	6.32185e-16	0.64328	0.26	0.163	1.13148e-11
Arhgap10	5.36652e-15	0.642537	0.252	0.158	9.605e-11
Med26	1.21039e-20	0.639601	0.336	0.213	2.16635e-16
Hdgfl3	3.44399e-19	0.636252	0.271	0.162	6.16405e-15
Itgav	1.3649e-12	0.6354	0.151	0.084	2.44291e-08
Lims2	1.84359e-10	0.633538	0.125	0.07	3.29966e-06
Fcho1	1.03072e-12	0.632786	0.199	0.122	1.84479e-08
Slc10a7	5.0819e-24	0.631937	0.36	0.222	9.09558e-20
Ell	8.37304e-24	0.630767	0.371	0.233	1.49861e-19
Bcor	1.89387e-12	0.629858	0.17	0.1	3.38966e-08
Gm32585	3.62083e-11	0.629293	0.073	0.032	6.48056e-07
Pou4f2	7.67479e-10	0.624936	0.147	0.088	1.37363e-05
Zfp882	8.51596e-10	0.624144	0.145	0.087	1.52419e-05
Fam169b	4.58739e-10	0.623812	0.125	0.07	8.21051e-06
Proser2	1.58879e-10	0.622478	0.121	0.067	2.84361e-06
Pax6	3.16709e-09	0.610666	0.128	0.075	5.66846e-05
Cpn1	3.765e-10	0.610605	0.184	0.119	6.7386e-06
Lrig3	2.57369e-12	0.609683	0.193	0.118	4.60639e-08
Crtc1	2.09312e-09	0.609375	0.174	0.113	3.74626e-05
Rpl18a	0	0.60766	1	1	0
Smim7	1.73892e-55	0.607284	0.812	0.669	3.11232e-51
1700030K09Rik	6.02093e-16	0.603972	0.272	0.173	1.07763e-11
S100a11	1.80776e-69	0.602559	0.922	0.808	3.23552e-65
Mfap5	9.3983e-13	0.601949	0.225	0.144	1.68211e-08
Abcb1b	2.26102e-34	0.600725	0.61	0.434	4.04678e-30
Gm11808	1.50067e-148	0.599551	0.986	0.939	2.6859e-144
Homer3	1.55788e-22	0.59938	0.427	0.286	2.7883e-18
Arl14epl	2.10148e-11	0.59874	0.169	0.102	3.76123e-07
Phlda2	9.94367e-59	0.590936	0.874	0.737	1.77972e-54
Itgb5	5.52586e-18	0.589946	0.342	0.226	9.89019e-14
Fam208b	1.10023e-24	0.587562	0.502	0.351	1.9692e-20
Etv6	1.69046e-11	0.584617	0.186	0.115	3.02558e-07
Gm17435	2.36585e-09	0.583771	0.161	0.101	4.23441e-05
Ica1	3.8592e-12	0.579404	0.193	0.119	6.90719e-08
Nkx2-9	1.37804e-18	0.575668	0.313	0.199	2.46642e-14
Lamb1	9.34814e-13	0.572292	0.256	0.168	1.67313e-08
Calcoco2	2.93874e-27	0.571716	0.562	0.41	5.25976e-23
Slc35e1	4.89406e-20	0.571529	0.365	0.24	8.75938e-16
Ccdc124	1.30957e-180	0.570867	0.993	0.977	2.34386e-176
Dmrtb1	6.02866e-09	0.570239	0.109	0.062	0.000107901
Zfp617	1.51482e-19	0.568993	0.374	0.248	2.71122e-15
Fam122b	8.89228e-10	0.568868	0.213	0.143	1.59154e-05
Dusp9	4.47757e-32	0.566939	0.703	0.548	8.01395e-28
Sycp1	5.51987e-08	0.5648	0.115	0.069	0.000987947
Ankle1	1.5214e-11	0.562185	0.215	0.138	2.723e-07
Cyr61	9.03592e-15	0.56141	0.361	0.252	1.61725e-10
Rbmxl1	1.70235e-199	0.558639	0.997	0.988	3.04687e-195
Smad1	2.18992e-22	0.557366	0.414	0.271	3.91951e-18
Serpinh1	1.12206e-15	0.557147	0.358	0.247	2.00826e-11
Nr3c1	4.70926e-11	0.55529	0.291	0.207	8.42864e-07
Ngfr	4.55576e-10	0.550635	0.164	0.103	8.1539e-06
Tpm4	6.34818e-30	0.550422	0.647	0.482	1.1362e-25
Lsm4	0	0.550267	1	0.999	0
Hmgxb4	1.42298e-55	0.550107	0.861	0.723	2.54686e-51
Pgls	1.7152e-203	0.549776	0.998	0.993	3.06986e-199
Zfp961	1.73304e-53	0.546993	0.834	0.681	3.1018e-49
Sugp2	6.72913e-14	0.546185	0.268	0.175	1.20438e-09
Zc3hav1	3.96273e-10	0.544099	0.148	0.088	7.0925e-06
Lama1	8.21738e-20	0.542422	0.379	0.255	1.47075e-15
Sin3b	3.80565e-160	0.541062	0.995	0.979	6.81136e-156
Lsm6	3.50743e-212	0.539916	0.998	0.992	6.2776e-208
Wfdc2	6.19012e-27	0.536554	0.691	0.559	1.10791e-22
Jak3	3.8748e-11	0.534645	0.212	0.137	6.93511e-07
Nme2	2.16966e-43	0.530289	0.771	0.605	3.88325e-39
Cryab	4.3138e-10	0.529219	0.449	0.36	7.72085e-06
Mpv17l2	5.9888e-52	0.529198	0.83	0.693	1.07188e-47
Dock5	1.50038e-08	0.527934	0.132	0.081	0.000268538
Eps15l1	1.39459e-27	0.525712	0.595	0.438	2.49604e-23
Cope	3.67533e-101	0.525215	0.975	0.927	6.5781e-97
Mesp2	6.31168e-09	0.522878	0.163	0.105	0.000112966
Serpine2	1.76418e-08	0.521921	0.281	0.207	0.000315752
Calca	1.59057e-27	0.520631	0.66	0.519	2.84679e-23
Gpc4	3.33886e-13	0.520525	0.253	0.164	5.97589e-09
Dzip1	3.03209e-10	0.51933	0.178	0.113	5.42684e-06
Mast3	1.46927e-08	0.519066	0.126	0.076	0.000262969
Mageb16	1.50841e-46	0.517937	0.79	0.586	2.69975e-42
Atp9a	3.0179e-09	0.517224	0.197	0.133	5.40143e-05
Hck	3.509e-35	0.513507	0.722	0.576	6.28041e-31
Mvb12a	2.32056e-64	0.510709	0.91	0.799	4.15334e-60
Gm47283	4.32934e-133	0.510448	0.997	0.984	7.74866e-129
Ap1m1	3.41129e-38	0.50946	0.758	0.602	6.10553e-34
Jund	2.27547e-85	0.509456	0.987	0.965	4.07264e-81
Cth	4.05716e-55	0.508596	0.931	0.828	7.2615e-51
2010320M18Rik	1.02608e-28	0.50789	0.688	0.543	1.83647e-24
B3glct	8.99849e-09	0.505949	0.169	0.11	0.000161055
Gtpbp3	4.06279e-23	0.505534	0.579	0.437	7.27158e-19
Ddx49	3.01481e-45	0.502487	0.843	0.724	5.3959e-41
Dis3l	7.48914e-10	0.500533	0.226	0.154	1.34041e-05
Tnrc18	3.44503e-13	0.500419	0.291	0.195	6.16591e-09
Pgpep1	9.09747e-18	0.499023	0.396	0.272	1.62827e-13
Pik3r2	8.40504e-23	0.498621	0.557	0.412	1.50433e-18
Fstl1	1.21763e-18	0.498008	0.48	0.353	2.17931e-14
Kmt2e	4.55734e-11	0.497292	0.265	0.183	8.15673e-07
Tmem161a	1.5728e-21	0.496185	0.521	0.376	2.81499e-17
Fkbp8	1.50996e-166	0.496109	0.995	0.991	2.70254e-162
Fam32a	1.03307e-135	0.495812	0.995	0.966	1.84899e-131
Nudt18	5.26635e-12	0.494452	0.27	0.184	9.42571e-08
St14	1.6612e-11	0.492026	0.2	0.125	2.97322e-07
Anxa2	1.13954e-08	0.490393	0.261	0.188	0.000203955
Pdpn	1.3231e-08	0.487817	0.176	0.117	0.000236808
Chid1	2.88465e-10	0.485137	0.203	0.133	5.16295e-06
Casp6	7.29717e-09	0.484668	0.16	0.102	0.000130605
Rgl2	1.4689e-12	0.482901	0.308	0.21	2.62905e-08
Rbms1	1.62248e-26	0.478497	0.67	0.52	2.90391e-22
Ccnd2	1.32556e-10	0.476416	0.23	0.154	2.3725e-06
Igf1r	3.14219e-08	0.472165	0.174	0.115	0.000562388
Gm48170	3.14976e-15	0.471632	0.448	0.33	5.63744e-11
Tmem47	6.05016e-10	0.469885	0.294	0.212	1.08286e-05
Adap1	2.64353e-20	0.46981	0.544	0.406	4.73139e-16
Nefl	1.08183e-16	0.469801	0.388	0.269	1.93625e-12
D630023F18Rik	1.58326e-08	0.468296	0.254	0.183	0.000283371
Babam1	5.96701e-39	0.468224	0.832	0.73	1.06798e-34
Six4	3.38051e-09	0.466337	0.172	0.11	6.05044e-05
Ddit4l	6.47248e-16	0.465823	0.486	0.365	1.15844e-11
Golim4	3.32118e-08	0.465751	0.202	0.141	0.000594424
Ckb	2.74163e-110	0.46561	0.998	0.997	4.90697e-106
Mrpl34	1.83173e-212	0.464734	0.998	1	3.27843e-208
Rims2	7.04365e-10	0.463495	0.243	0.169	1.26067e-05
Lmo7	4.44915e-12	0.461099	0.254	0.166	7.96308e-08
Tmem59l	1.27716e-08	0.460674	0.178	0.118	0.000228586
Tom1	1.08279e-16	0.457312	0.409	0.284	1.93798e-12
Sh3bp4	9.76706e-10	0.455598	0.201	0.133	1.74811e-05
Gap43	5.66305e-10	0.455362	0.27	0.193	1.01357e-05
Igfbpl1	3.80696e-09	0.454444	0.209	0.141	6.81369e-05
Bbx	4.0138e-26	0.451049	0.595	0.438	7.18391e-22
Foxo3	2.82762e-08	0.450974	0.276	0.205	0.000506088
Zfp383	5.23696e-08	0.450691	0.168	0.112	0.000937311
Mme	2.15716e-26	0.448752	0.715	0.57	3.86088e-22
Twist1	4.5494e-09	0.445078	0.225	0.157	8.14252e-05
Adad2	1.46261e-08	0.440449	0.195	0.133	0.000261778
Dpysl3	8.42159e-17	0.438511	0.409	0.289	1.5073e-12
Cadm1	3.67498e-13	0.438065	0.414	0.307	6.57748e-09
Hist1h2bc	1.56018e-11	0.437265	0.634	0.53	2.79241e-07
Slc27a3	5.54739e-12	0.436936	0.294	0.202	9.92872e-08
Armcx2	1.55636e-09	0.435189	0.309	0.227	2.78557e-05
Ociad2	4.18628e-08	0.432272	0.201	0.139	0.00074926
Sox21	5.2691e-12	0.43157	0.142	0.078	9.43064e-08
C1qtnf4	5.76392e-13	0.430807	0.306	0.207	1.03163e-08
Lrpap1	3.61097e-47	0.428222	0.934	0.851	6.46291e-43
Arhgdib	9.51588e-16	0.427189	0.49	0.368	1.70315e-11
Prmt9	6.37259e-10	0.4266	0.33	0.244	1.14057e-05
Rab8a	2.26759e-53	0.424594	0.914	0.815	4.05854e-49
Gadd45a	2.30025e-13	0.421557	0.484	0.376	4.11698e-09
Zbtb38	5.51101e-13	0.418887	0.413	0.305	9.86361e-09
Ahnak	1.22665e-20	0.417656	0.628	0.502	2.19545e-16
Spink1	2.07803e-25	0.417124	0.788	0.663	3.71925e-21
Sall3	4.40466e-09	0.4169	0.235	0.164	7.88346e-05
Rab3a	1.96054e-10	0.415548	0.26	0.18	3.50898e-06
H13	1.39201e-23	0.413746	0.712	0.583	2.49142e-19
Lpl	5.62307e-09	0.411621	0.208	0.141	0.000100642
Fam178b	2.35155e-11	0.41097	0.274	0.186	4.2088e-07
Nid1	3.13642e-12	0.410188	0.31	0.216	5.61357e-08
Cd24a	7.12893e-15	0.409691	0.471	0.358	1.27594e-10
Rnpep	2.4872e-12	0.409003	0.379	0.278	4.45159e-08
Hspg2	1.36508e-23	0.406903	0.751	0.623	2.44322e-19
Asb13	1.79439e-08	0.405587	0.171	0.112	0.00032116
Haus8	9.55662e-26	0.396681	0.743	0.622	1.71044e-21
Map7	6.52772e-11	0.395154	0.378	0.282	1.16833e-06
Plk2	1.35673e-08	0.394042	0.405	0.323	0.000242828
Amotl2	1.13628e-12	0.39351	0.461	0.354	2.03371e-08
Armc6	4.97975e-19	0.391563	0.649	0.52	8.91276e-15
Mtus2	3.71344e-09	0.390227	0.256	0.179	6.64632e-05
Map4k4	1.21052e-16	0.390173	0.698	0.571	2.16658e-12
Cdkn1c	2.17218e-27	0.388033	0.745	0.596	3.88777e-23
2200002D01Rik	4.41328e-09	0.387952	0.45	0.364	7.89889e-05
Ston2	3.57355e-10	0.386198	0.34	0.25	6.39594e-06
9030624G23Rik	1.88914e-11	0.384465	0.326	0.232	3.38119e-07
Mta3	2.06436e-17	0.383808	0.634	0.518	3.69479e-13
Hmgn3	6.42577e-11	0.382532	0.267	0.183	1.15008e-06
Use1	2.62155e-67	0.382461	0.984	0.964	4.69205e-63
Gnas	7.48162e-86	0.381276	0.996	0.986	1.33906e-81
Folr1	1.02863e-37	0.379362	0.937	0.876	1.84104e-33
Des	2.41521e-14	0.378229	0.461	0.34	4.32274e-10
Bcar1	5.77893e-14	0.377737	0.584	0.472	1.03431e-09
Snx7	1.15187e-08	0.377019	0.224	0.155	0.000206161
Serhl	1.52824e-08	0.37662	0.264	0.189	0.000273525
Fbln1	5.84961e-10	0.376186	0.299	0.214	1.04696e-05
Pank1	7.70077e-10	0.37379	0.321	0.234	1.37828e-05
Nf2	4.4421e-11	0.373028	0.492	0.388	7.95047e-07
Chka	1.35589e-14	0.372126	0.439	0.32	2.42677e-10
Ccdc18	5.71649e-14	0.365029	0.58	0.465	1.02314e-09
Nqo1	2.01447e-20	0.363208	0.779	0.66	3.6055e-16
Upf1	3.30967e-19	0.361197	0.74	0.616	5.92364e-15
Dda1	2.08156e-55	0.361087	0.975	0.94	3.72558e-51
Lgals3	2.82273e-14	0.360807	0.684	0.566	5.05211e-10
Mov10	1.09539e-11	0.360611	0.467	0.359	1.96052e-07
Phf20l1	4.15624e-08	0.356514	0.288	0.213	0.000743884
Dynlt3	2.96244e-08	0.355479	0.244	0.175	0.000530218
4930447C04Rik	2.89304e-08	0.350807	0.437	0.348	0.000517796
Sesn2	4.61623e-12	0.350096	0.527	0.422	8.26213e-08
Pid1	1.86409e-09	0.349789	0.434	0.339	3.33635e-05
Rbms2	3.7026e-13	0.349352	0.534	0.417	6.62691e-09
Perp	1.28742e-16	0.349188	0.575	0.454	2.30422e-12
H2afy2	1.83485e-17	0.347747	0.681	0.563	3.28401e-13
Cbr3	8.74351e-12	0.346454	0.761	0.7	1.56491e-07
Nkain4	1.07528e-11	0.34612	0.276	0.186	1.92454e-07
Utrn	1.2345e-11	0.344921	0.447	0.337	2.2095e-07
Adgrl2	1.28787e-10	0.341276	0.257	0.176	2.30504e-06
Ncam1	5.2671e-14	0.341107	0.428	0.312	9.42705e-10
Ccdc88c	9.36586e-09	0.340438	0.406	0.321	0.00016763
Arl8a	2.70329e-08	0.340326	0.493	0.405	0.000483835
Tmem209	6.0239e-12	0.338655	0.562	0.453	1.07816e-07
Itm2a	3.61455e-11	0.337558	0.584	0.487	6.46932e-07
Acsl1	1.66855e-09	0.331751	0.341	0.253	2.98638e-05
Itm2b	2.2131e-33	0.330584	0.931	0.845	3.961e-29
Bmyc	8.78602e-22	0.32762	0.867	0.776	1.57252e-17
Tmem88	3.21828e-10	0.32596	0.445	0.346	5.76008e-06
Casc4	4.60485e-12	0.325728	0.572	0.458	8.24177e-08
Ccdc112	1.20149e-09	0.322356	0.404	0.312	2.15043e-05
Bphl	3.1368e-09	0.321975	0.399	0.304	5.61424e-05
Itsn2	1.91964e-11	0.320319	0.46	0.348	3.43577e-07
Fgf4	4.36878e-20	0.32003	0.829	0.721	7.81924e-16
Rex1bd	5.73375e-80	0.316635	0.997	0.991	1.02623e-75
Fat1	9.77964e-15	0.31601	0.725	0.605	1.75036e-10
Aga	7.18557e-10	0.315597	0.529	0.431	1.28607e-05
Ajuba	9.15376e-15	0.313919	0.7	0.596	1.63834e-10
Arhgef18	4.862e-08	0.313896	0.445	0.355	0.000870201
Kxd1	9.98359e-37	0.311668	0.952	0.916	1.78686e-32
Nup62cl	6.95728e-11	0.309565	0.511	0.402	1.24521e-06
Fam160a2	1.13903e-08	0.308401	0.403	0.316	0.000203864
Cited2	7.60927e-14	0.307092	0.837	0.755	1.36191e-09
Gldc	2.79024e-11	0.305081	0.35	0.246	4.99397e-07
Foxn3	1.97809e-09	0.30452	0.404	0.309	3.54038e-05
B2m	4.40337e-11	0.303735	0.519	0.406	7.88115e-07
Trp53inp1	4.26375e-09	0.30342	0.5	0.401	7.63126e-05
Krt17	1.06497e-12	0.302572	0.515	0.404	1.90608e-08
Scarb2	7.91077e-09	0.302478	0.445	0.349	0.000141587
Frs3	3.37038e-08	0.302262	0.336	0.253	0.00060323
Prpf39	1.42861e-10	0.301968	0.512	0.402	2.55692e-06
Man1a2	1.741e-10	0.301638	0.582	0.483	3.11605e-06
Gpx8	1.33434e-08	0.299854	0.253	0.179	0.00023882
Mbnl2	4.84148e-08	0.295869	0.436	0.35	0.000866527
Sept9	5.43596e-10	0.290865	0.61	0.516	9.72928e-06
Gclc	2.97465e-11	0.290848	0.624	0.519	5.32403e-07
Bambi	5.0789e-08	0.290484	0.434	0.346	0.000909021
Borcs8	1.5089e-24	0.290259	0.891	0.805	2.70062e-20
Ankrd35	3.28365e-08	0.290072	0.423	0.331	0.000587707
Depdc7	8.35461e-12	0.28855	0.679	0.571	1.49531e-07
Tmem19	1.61127e-10	0.287488	0.467	0.358	2.88385e-06
R3hdm1	5.20815e-08	0.287269	0.588	0.507	0.000932154
Ddc	8.27704e-14	0.286397	0.64	0.52	1.48142e-09
Nefh	2.441e-14	0.286	0.726	0.617	4.3689e-10
Tsix	5.19232e-14	0.285871	0.724	0.61	9.29321e-10
Ifitm1	7.3533e-29	0.285566	0.986	0.953	1.31609e-24
Plscr1	1.3943e-13	0.281864	0.774	0.671	2.49553e-09
Ebpl	4.13959e-22	0.281075	0.912	0.858	7.40903e-18
Hibadh	8.1887e-14	0.280588	0.732	0.62	1.46561e-09
Rfx7	8.00959e-09	0.277311	0.633	0.547	0.000143356
Eno1b	2.42208e-10	0.277004	0.601	0.494	4.33504e-06
Zcchc11	6.03649e-13	0.276994	0.7	0.583	1.08041e-08
Sparc	5.11215e-27	0.275783	0.98	0.945	9.14973e-23
Frrs1	1.91156e-16	0.274786	0.851	0.768	3.42132e-12
Mdm2	3.59503e-09	0.274497	0.791	0.73	6.43438e-05
Dgkz	1.51774e-08	0.273236	0.411	0.318	0.000271645
Nutf2	3.70187e-09	0.272461	0.551	0.451	6.62561e-05
Rcn2	1.42563e-10	0.270107	0.563	0.446	2.55159e-06
Ext2	2.01158e-09	0.269691	0.427	0.329	3.60033e-05
Dlgap3	1.59613e-08	0.268962	0.41	0.319	0.000285675
Prep	5.2307e-08	0.268147	0.414	0.329	0.000936191
Nbdy	1.90284e-20	0.267578	0.897	0.828	3.40571e-16
Ptprf	1.24926e-10	0.267471	0.677	0.573	2.23592e-06
Nr2f6	1.1949e-10	0.267336	0.691	0.597	2.13863e-06
Carnmt1	1.05644e-33	0.265809	0.981	0.959	1.89082e-29
1190005I06Rik	2.39863e-16	0.264132	0.879	0.802	4.29307e-12
Pdgfa	4.79189e-18	0.263618	0.906	0.818	8.57652e-14
Ppic	1.1314e-09	0.263475	0.595	0.496	2.02498e-05
S100a10	2.58709e-37	0.262872	0.997	0.994	4.63037e-33
Vim	9.0144e-26	0.261763	0.988	0.972	1.6134e-21
Fth1	1.41897e-93	0.261622	1	1	2.53968e-89
Ssbp4	1.01864e-27	0.256253	0.973	0.95	1.82317e-23
Isyna1	1.46861e-18	0.253216	0.947	0.903	2.62851e-14
Hnrnpul1	5.64566e-09	0.252366	0.69	0.59	0.000101046
Mgmt	2.12258e-11	0.250554	0.775	0.687	3.799e-07
Pla2g16	2.4237e-13	0.250479	0.765	0.649	4.33795e-09
1700007K13Rik	7.1634e-15	0.24846	0.765	0.663	1.2821e-10
Rpl36a-ps1	1.88663e-09	0.247236	0.66	0.564	3.37669e-05
Ocel1	1.88118e-08	0.246412	0.653	0.574	0.000336693
Stat6	4.78432e-13	0.243769	0.642	0.525	8.56298e-09
Sp3os	6.50177e-09	0.24361	0.614	0.509	0.000116369
Dab2ip	4.07899e-08	0.242039	0.542	0.443	0.000730057
Birc2	3.08877e-08	0.240774	0.546	0.446	0.000552828
Aard	1.3545e-09	0.23971	0.873	0.785	2.42429e-05
Bex2	1.95818e-22	0.237915	0.976	0.954	3.50475e-18
Igf2bp3	5.30271e-08	0.237718	0.607	0.521	0.000949079
Zfp110	5.26196e-08	0.237199	0.523	0.43	0.000941785
Tgm1	9.88978e-12	0.236498	0.801	0.724	1.77007e-07
Ext1	3.44559e-09	0.235406	0.493	0.384	6.16692e-05
Slc20a1	9.5596e-09	0.232546	0.727	0.636	0.000171098
Nr0b1	9.34692e-16	0.231633	0.943	0.908	1.67291e-11
Sri	1.12585e-14	0.23106	0.851	0.758	2.01505e-10
Fam216a	6.40267e-09	0.230176	0.664	0.562	0.000114595
Sfrp1	4.82844e-13	0.229268	0.817	0.708	8.64194e-09
Piezo1	2.98567e-08	0.228588	0.722	0.64	0.000534376
Wdr34	1.45371e-08	0.225683	0.555	0.454	0.000260184
Alas1	5.60443e-10	0.224977	0.72	0.634	1.00308e-05
Zfp462	9.22395e-11	0.224785	0.754	0.657	1.6509e-06
Snap47	4.31593e-17	0.224391	0.9	0.818	7.72465e-13
Tubb2b	4.99998e-23	0.223413	0.985	0.973	8.94896e-19
Actn1	1.88969e-10	0.223179	0.851	0.786	3.38217e-06
Oxct1	5.19592e-09	0.22236	0.692	0.588	9.29966e-05
Capg	1.42082e-08	0.221991	0.531	0.433	0.000254298
Btbd1	3.18592e-08	0.221856	0.606	0.509	0.000570215
Ryk	3.97747e-08	0.221297	0.7	0.617	0.000711888
Prdx6	4.01355e-28	0.221293	0.998	0.977	7.18345e-24
Cd81	2.86313e-23	0.217853	0.999	0.997	5.12443e-19
Kifc1	1.37566e-08	0.217596	0.641	0.547	0.000246215
Serpinb6a	9.86806e-12	0.217329	0.856	0.783	1.76619e-07
Faf1	9.65108e-10	0.216809	0.789	0.702	1.72735e-05
Gm42418	1.22637e-28	0.216226	1	1	2.19495e-24
Isoc1	9.32346e-09	0.216057	0.664	0.568	0.000166871
Stx16	5.37202e-11	0.215916	0.728	0.629	9.61485e-07
Ppp1r14a	1.00157e-09	0.215328	0.666	0.569	1.79261e-05
Rps27rt	1.4226e-15	0.211251	0.953	0.901	2.54618e-11
Ssbp3	1.17791e-09	0.210509	0.779	0.699	2.10822e-05
Emb	5.84459e-11	0.210499	0.72	0.633	1.04606e-06
Pdlim1	5.33402e-11	0.209548	0.85	0.771	9.54682e-07
Diaph1	4.0514e-10	0.208026	0.798	0.699	7.2512e-06
Brwd1	4.82632e-08	0.207749	0.636	0.536	0.000863816
Zfp36l1	1.23259e-09	0.207493	0.73	0.626	2.20609e-05
Scand1	1.64053e-14	0.20724	0.964	0.937	2.93621e-10
Parvb	2.42428e-09	0.206054	0.622	0.515	4.33897e-05
Cmc1	1.96589e-10	0.206017	0.866	0.792	3.51854e-06
Tmem59	5.63801e-15	0.205468	0.963	0.923	1.00909e-10
Hectd1	4.22911e-08	0.204855	0.723	0.637	0.000756926
Abcg2	1.04157e-08	0.203372	0.717	0.623	0.00018642
Cebpzos	3.58415e-13	0.201119	0.918	0.857	6.41492e-09
Mta2	5.28312e-08	0.200474	0.714	0.63	0.000945573
Palm3	2.08672e-08	0.200004	0.856	0.813	0.000373481
Ctsd	7.10751e-12	0.199754	0.919	0.864	1.2721e-07
Laptm5	6.15448e-11	0.199704	0.82	0.729	1.10153e-06
Dcaf4	1.81346e-09	0.198704	0.673	0.567	3.24572e-05
Araf	3.87704e-09	0.198095	0.707	0.6	6.93913e-05
H2afj	8.92792e-20	0.197148	0.994	0.986	1.59792e-15
Xrcc5	2.26075e-11	0.195734	0.871	0.825	4.04629e-07
Itgb1	2.64119e-09	0.195489	0.872	0.808	4.7272e-05
Smim14	2.67982e-09	0.194678	0.772	0.674	4.79635e-05
Ptp4a2	2.931e-10	0.194269	0.882	0.822	5.24591e-06
Esd	1.09344e-15	0.192956	0.969	0.947	1.95705e-11
Ndufaf1	3.8827e-08	0.192819	0.772	0.687	0.000694925
Hypk	3.44035e-16	0.192387	0.946	0.909	6.15754e-12
Ptprk	2.74875e-08	0.192159	0.64	0.536	0.000491971
Dbi	9.96905e-37	0.189977	1	1	1.78426e-32
Wdr89	1.5671e-23	0.189637	0.986	0.973	2.80479e-19
Ftl1-ps1	3.42844e-73	0.18931	1	1	6.13622e-69
Iah1	1.0316e-09	0.188438	0.742	0.655	1.84635e-05
Rpa3	5.34968e-20	0.188255	0.985	0.975	9.57486e-16
Zfand1	2.40909e-09	0.187886	0.868	0.812	4.31179e-05
Hddc2	2.60829e-11	0.184065	0.904	0.858	4.66831e-07
Pfkl	2.64697e-08	0.18401	0.791	0.709	0.000473755
Wwc2	1.64856e-08	0.182769	0.84	0.776	0.000295059
Tceal9	5.84024e-21	0.17871	0.997	0.99	1.04529e-16
Gdf3	3.07506e-18	0.177048	0.993	0.984	5.50375e-14
Commd3	3.51793e-11	0.177005	0.773	0.665	6.29639e-07
Bptf	3.3218e-12	0.176951	0.931	0.882	5.94536e-08
Wnk1	3.60807e-08	0.176023	0.86	0.799	0.000645773
Mnd1	3.82994e-14	0.173759	0.956	0.932	6.85483e-10
Mycn	1.79678e-14	0.173204	0.909	0.828	3.21587e-10
Slc7a3	9.72999e-10	0.172363	0.844	0.766	1.74147e-05
Gga2	1.48331e-08	0.172244	0.824	0.753	0.000265483
Marc2	3.30808e-08	0.171899	0.781	0.704	0.000592081
Nme4	1.44537e-08	0.171856	0.917	0.889	0.000258692
Myl6	1.82262e-37	0.170616	1	1	3.26213e-33
Rnh1	3.68103e-09	0.170442	0.866	0.816	6.58831e-05
Ehd1	4.79726e-12	0.170009	0.963	0.943	8.58614e-08
Bcam	3.18925e-08	0.166655	0.885	0.817	0.000570811
Pura	1.74498e-11	0.16572	0.943	0.883	3.12317e-07
Mrpl14	7.64241e-13	0.163263	0.973	0.948	1.36784e-08
Rest	1.73125e-15	0.161783	0.996	0.985	3.09859e-11
Nisch	5.733e-09	0.160379	0.887	0.831	0.000102609
Jade1	6.79329e-12	0.159886	0.981	0.959	1.21586e-07
Basp1	7.98726e-22	0.158415	0.999	0.998	1.42956e-17
Ube2r2	2.14366e-09	0.157647	0.907	0.879	3.83673e-05
Thyn1	9.96484e-21	0.151761	0.995	0.992	1.78351e-16
Rpl9-ps6	2.37249e-11	0.150766	0.956	0.92	4.24628e-07
Glod4	7.95438e-10	0.150019	0.941	0.91	1.42367e-05
Csde1	4.58736e-10	0.147112	0.972	0.936	8.21046e-06
Anp32a	7.31945e-15	0.1456	0.989	0.981	1.31004e-10
Emc8	7.55969e-26	0.145391	1	0.999	1.35303e-21
Cnn3	4.11684e-16	0.145245	0.994	0.984	7.36832e-12
Enah	6.11578e-11	0.144119	0.98	0.968	1.0946e-06
Tmsb10	5.76149e-42	0.143124	1	1	1.03119e-37
Csrp2	4.2801e-24	0.141598	0.999	0.999	7.66052e-20
Spc24	1.36278e-10	0.140556	0.993	0.986	2.43911e-06
Gsta4	2.0003e-20	0.13843	0.999	0.999	3.58013e-16
Asf1a	2.20831e-11	0.138288	0.983	0.97	3.95242e-07
Ctnnb1	1.7657e-08	0.137972	0.979	0.964	0.000316025
Rpl36al	1.85345e-25	0.137941	1	0.999	3.3173e-21
Atpif1	8.98992e-38	0.135752	1	0.999	1.60902e-33
Trim71	1.6174e-08	0.13519	0.976	0.954	0.000289483
Eno1	4.37835e-21	0.134845	1	0.999	7.83638e-17
Ndufb8	1.10175e-31	0.132258	1	0.999	1.97191e-27
Hadh	3.78234e-08	0.131983	0.94	0.905	0.000676963
Acadm	1.30259e-08	0.131875	0.968	0.946	0.000233137
Cox6b1	1.75723e-33	0.131016	1	0.999	3.14509e-29
Ap2m1	1.87645e-11	0.130938	0.979	0.965	3.35847e-07
Etfb	1.39014e-11	0.130136	0.982	0.97	2.48807e-07
Marcksl1	5.82811e-16	0.129774	1	0.999	1.04312e-11
Timm17b	1.0238e-10	0.128842	0.973	0.957	1.83239e-06
Ndufs5	2.94681e-17	0.128756	0.995	0.995	5.2742e-13
Tuba1a	4.2383e-14	0.128426	0.994	0.992	7.58571e-10
Fam162a	1.88337e-13	0.127998	0.991	0.981	3.37086e-09
Hdgf	2.43804e-27	0.127854	0.999	0.999	4.3636e-23
Rnf10	8.81115e-10	0.127564	0.963	0.943	1.57702e-05
Actn4	3.74224e-09	0.127324	0.983	0.965	6.69787e-05
Yy1	3.02446e-09	0.126375	0.954	0.937	5.41318e-05
Trp53	1.32648e-23	0.126196	0.999	0.999	2.37414e-19
Tma7	4.17435e-33	0.126182	1	0.999	7.47126e-29
Dppa4	6.03492e-10	0.12588	0.979	0.962	1.08013e-05
Hnrnpa2b1	5.42723e-20	0.124104	1	1	9.71365e-16
Myl12b	5.07943e-17	0.123418	0.998	0.997	9.09116e-13
Matr3	1.59686e-08	0.122734	0.988	0.972	0.000285805
Prpf19	6.09495e-09	0.122293	0.979	0.959	0.000109087
Cox7b	1.72549e-25	0.122225	1	0.999	3.08829e-21
Tpt1	1.1097e-80	0.120184	1	1	1.98613e-76
Cox6a1	8.05444e-15	0.119745	0.999	0.997	1.44158e-10
Srsf5	1.52062e-12	0.118275	0.999	0.997	2.72161e-08
Ftl1	4.26416e-16	0.116596	0.999	0.998	7.632e-12
Bloc1s2	1.58864e-11	0.115782	0.997	0.992	2.84335e-07
Npm3	6.45936e-15	0.115658	0.999	0.996	1.1561e-10
Rbm17	3.86123e-11	0.113731	0.994	0.989	6.91083e-07
Atp5l	3.65876e-26	0.11373	0.999	0.999	6.54845e-22
Tbca	1.90603e-14	0.112123	0.996	0.995	3.41141e-10
Ndufb7	8.3152e-18	0.111319	1	0.999	1.48825e-13
Spint2	2.94083e-09	0.111169	0.992	0.982	5.2635e-05
Sdhc	1.86879e-08	0.110335	0.963	0.95	0.000334476
Ndufb2	4.51078e-09	0.11023	0.984	0.973	8.0734e-05
Nedd4	2.4204e-09	0.110063	0.998	0.999	4.33203e-05
Ndufb6	3.51192e-09	0.109365	0.995	0.995	6.28563e-05
Laptm4a	5.89924e-09	0.107991	0.988	0.981	0.000105585
Sdhb	9.85191e-09	0.107875	0.988	0.978	0.000176329
Cox5b	1.23694e-26	0.106272	1	1	2.21388e-22
Cyb5a	1.07597e-13	0.106253	0.993	0.996	1.92577e-09
Ppid	6.98851e-13	0.105564	0.997	0.996	1.2508e-08
Ddx46	1.45972e-09	0.105421	0.991	0.992	2.61261e-05
Fubp1	9.00954e-10	0.10499	0.996	0.992	1.61253e-05
Ifitm2	3.33686e-14	0.104828	1	1	5.97232e-10
Polr2f	1.25477e-18	0.104394	0.999	1	2.24578e-14
Hnrnpc	7.27867e-18	0.103819	1	1	1.30274e-13
Cox7a2	1.11551e-23	0.102008	1	0.999	1.99653e-19
Cox4i1	4.38359e-23	0.101705	1	1	7.84574e-19
Ddt	4.72999e-11	0.100685	0.998	0.995	8.46573e-07
Elob	7.14158e-32	0.100672	1	1	1.2782e-27
Ppib	8.03855e-15	0.100263	1	1	1.43874e-10
Sf3b1	1.14586e-10	0.100156	0.996	0.996	2.05086e-06
Nudc	1.86295e-17	-0.100267	0.999	1	3.33432e-13
Timm13	6.92273e-18	-0.101866	1	0.999	1.23903e-13
Bola2	5.89396e-10	-0.102398	0.998	0.996	1.0549e-05
Birc5	1.82643e-10	-0.10246	0.996	0.993	3.26895e-06
Mrpl18	2.97984e-17	-0.10275	0.999	1	5.33332e-13
Pdap1	2.28311e-13	-0.104632	0.998	0.999	4.08631e-09
Fkbp3	1.39505e-17	-0.104743	0.999	1	2.49686e-13
Rpl7l1	1.25044e-13	-0.105358	0.999	0.995	2.23803e-09
Srp19	1.66511e-12	-0.107116	0.999	0.999	2.98021e-08
Dynll1	2.38816e-15	-0.108728	1	1	4.27432e-11
Gtf2e2	3.35242e-11	-0.110554	0.996	0.997	6.00017e-07
Nsa2	4.9892e-09	-0.111137	0.986	0.986	8.92966e-05
Trir	1.12618e-18	-0.111939	0.999	1	2.01564e-14
Dctn3	4.52931e-10	-0.112326	0.995	0.995	8.10655e-06
Ppil1	7.46671e-11	-0.113155	0.996	0.995	1.33639e-06
Mrpl28	4.23346e-14	-0.11322	0.998	0.998	7.57705e-10
Idh3a	3.95884e-08	-0.113343	0.981	0.976	0.000708554
Smn1	1.14922e-08	-0.113536	0.987	0.989	0.000205687
Mak16	3.85453e-15	-0.114029	0.999	0.999	6.89883e-11
Gm10076	7.81865e-30	-0.114675	1	0.999	1.39938e-25
Eif6	2.8533e-19	-0.114996	1	0.999	5.10683e-15
U2surp	2.79992e-09	-0.115646	0.997	0.991	5.0113e-05
Fxr1	3.37636e-08	-0.117561	0.993	0.991	0.0006043
Abcf1	5.58798e-10	-0.117705	0.988	0.988	1.00014e-05
Dnajc8	5.6952e-18	-0.118704	0.999	0.999	1.01933e-13
Tomm20	4.26444e-40	-0.120758	1	1	7.63249e-36
Exosc8	7.88511e-09	-0.121204	0.977	0.977	0.000141128
Tomm40	2.01152e-18	-0.121811	0.998	0.999	3.60022e-14
Denr	6.30755e-13	-0.121951	0.996	0.995	1.12893e-08
Ddx21	2.15167e-10	-0.123023	0.991	0.991	3.85106e-06
Prpf31	4.9186e-08	-0.123034	0.967	0.962	0.000880332
Mrpl12	2.92247e-18	-0.124531	1	0.999	5.23064e-14
Gins2	1.83889e-08	-0.12506	0.984	0.977	0.000329125
Mrps12	7.85096e-10	-0.126625	0.99	0.987	1.40516e-05
Gadd45gip1	2.51261e-11	-0.127282	0.993	0.99	4.49707e-07
Hspd1	2.02035e-24	-0.127574	1	1	3.61603e-20
Llph	2.22401e-18	-0.127633	0.998	0.998	3.98053e-14
Fam136a	5.04442e-11	-0.127673	0.991	0.991	9.0285e-07
Phf5a	1.64484e-28	-0.129143	0.999	0.999	2.94393e-24
Eif5	2.67057e-11	-0.129281	0.996	0.994	4.77979e-07
Rae1	7.16073e-11	-0.130073	0.985	0.982	1.28163e-06
Ftsj3	3.59671e-08	-0.130807	0.978	0.981	0.000643738
Hells	2.09031e-12	-0.131126	0.999	0.998	3.74124e-08
Sae1	1.6041e-16	-0.132535	0.997	0.994	2.87101e-12
Mrps24	2.04678e-15	-0.133964	0.997	0.996	3.66333e-11
Wdr77	5.12418e-08	-0.134008	0.972	0.959	0.000917126
Jpt1	8.45653e-09	-0.134623	0.989	0.983	0.000151355
Ak6	6.68567e-09	-0.13735	0.981	0.982	0.00011966
Cdc26	5.34374e-14	-0.137387	0.992	0.995	9.56422e-10
Ebna1bp2	2.62558e-24	-0.138081	0.998	0.998	4.69926e-20
Pole4	3.17391e-11	-0.138265	0.99	0.989	5.68067e-07
Polr2e	9.32424e-25	-0.139345	1	0.999	1.66885e-20
Prdx5	4.22919e-10	-0.139427	0.965	0.962	7.5694e-06
Oard1	4.18963e-09	-0.139784	0.966	0.968	7.49861e-05
Dph3	2.76672e-15	-0.140793	0.995	0.995	4.95187e-11
Psmd7	1.34419e-29	-0.141545	1	1	2.40584e-25
Mrps18a	8.71848e-10	-0.141972	0.965	0.96	1.56043e-05
Mrps17	3.2931e-12	-0.142039	0.992	0.993	5.894e-08
Raly	3.69237e-22	-0.145553	0.997	0.998	6.60859e-18
Tomm5	4.34335e-22	-0.145736	1	0.999	7.77373e-18
Nifk	9.05407e-13	-0.14849	0.98	0.977	1.6205e-08
Ssr2	1.26351e-21	-0.148829	1	0.999	2.26144e-17
Arf1	5.76723e-23	-0.149453	0.998	0.998	1.03222e-18
Trappc4	5.65468e-13	-0.14971	0.987	0.983	1.01207e-08
Mrfap1	4.92513e-22	-0.150223	1	1	8.81499e-18
Tomm22	1.27337e-24	-0.150744	1	0.998	2.27909e-20
St13	1.64343e-19	-0.150896	0.997	0.999	2.94141e-15
Yeats4	4.38992e-11	-0.150927	0.977	0.976	7.85707e-07
Slc25a39	5.71807e-15	-0.15095	0.991	0.989	1.02342e-10
Rnps1	1.0667e-17	-0.152096	0.992	0.995	1.90917e-13
Rpf1	2.03205e-10	-0.152627	0.955	0.961	3.63696e-06
Mrpl55	9.50744e-10	-0.152781	0.931	0.939	1.70164e-05
Ccnd3	5.42723e-11	-0.153112	0.993	0.99	9.71366e-07
Kif2a	2.16101e-09	-0.153228	0.935	0.93	3.86778e-05
Ube2c	1.7548e-13	-0.153578	0.998	0.997	3.14074e-09
Rpf2	4.87044e-12	-0.153766	0.974	0.978	8.71711e-08
Mien1	1.83136e-12	-0.153784	0.983	0.984	3.27777e-08
Aurka	5.0757e-08	-0.154848	0.892	0.899	0.000908449
mt-Cytb	9.95455e-40	-0.154934	1	1	1.78167e-35
Rps19bp1	1.19854e-18	-0.155286	0.991	0.992	2.14514e-14
Eed	5.9762e-18	-0.155484	0.996	0.995	1.06962e-13
Timm9	6.05008e-09	-0.155885	0.95	0.95	0.000108284
Coa7	5.54618e-08	-0.156012	0.892	0.897	0.000992655
Fdps	4.27212e-09	-0.156428	0.937	0.949	7.64624e-05
Pim3	1.43196e-09	-0.156589	0.973	0.965	2.56292e-05
Pnkd	1.77573e-11	-0.156921	0.968	0.973	3.17821e-07
Cenpw	3.5703e-12	-0.157482	0.979	0.978	6.39013e-08
Timm22	4.97811e-08	-0.157511	0.894	0.901	0.000890982
Arpc5l	2.75029e-14	-0.157876	0.978	0.981	4.92248e-10
Timm8a1	5.46167e-22	-0.159223	0.996	0.995	9.7753e-18
Ube2m	2.37269e-22	-0.159319	0.997	0.999	4.24664e-18
Mkrn1	9.54768e-32	-0.160475	1	1	1.70884e-27
Slc35b2	2.75368e-08	-0.160935	0.903	0.908	0.000492854
Triml2	1.78885e-12	-0.161635	0.975	0.973	3.20168e-08
Atp6v1d	1.12392e-08	-0.162531	0.952	0.955	0.000201159
Ntan1	3.89888e-08	-0.162814	0.833	0.843	0.000697821
Wdr83os	3.14565e-09	-0.163991	0.929	0.938	5.63009e-05
Copz1	3.14381e-10	-0.164284	0.954	0.959	5.6268e-06
Rbm8a	7.13651e-32	-0.164362	1	1	1.27729e-27
Arl6ip4	8.97733e-10	-0.164623	0.94	0.945	1.60676e-05
Cyb5b	1.41442e-14	-0.165233	0.981	0.981	2.53154e-10
H2afz	4.95119e-62	-0.165383	1	1	8.86163e-58
Cfap20	1.3781e-16	-0.16566	0.985	0.985	2.46652e-12
Zfp990	4.88073e-09	-0.166988	0.981	0.969	8.73553e-05
Ormdl2	3.34739e-11	-0.167759	0.964	0.969	5.99115e-07
Dohh	1.26558e-17	-0.167994	0.99	0.993	2.26514e-13
Prelid3b	8.89055e-15	-0.168582	0.978	0.976	1.59123e-10
Pgp	2.32002e-12	-0.170435	0.965	0.968	4.15237e-08
Mrpl16	4.56261e-11	-0.171644	0.917	0.914	8.16615e-07
Chordc1	3.29709e-10	-0.172163	0.944	0.943	5.90113e-06
Timm44	2.24681e-08	-0.173244	0.891	0.896	0.000402133
Arhgdia	1.93034e-24	-0.173561	0.994	0.992	3.45492e-20
Mrps6	4.63657e-09	-0.174096	0.908	0.919	8.29853e-05
Tmsb4x	1.56763e-25	-0.174529	1	1	2.80575e-21
Fxn	1.91591e-08	-0.174952	0.891	0.879	0.000342909
B9d1	1.46539e-09	-0.176364	0.922	0.917	2.62276e-05
Snapc5	2.53579e-08	-0.176587	0.881	0.875	0.000453855
Aven	2.82769e-10	-0.178063	0.929	0.937	5.06099e-06
Psmb10	1.5015e-12	-0.178138	0.971	0.968	2.68738e-08
Tmem14c	3.88033e-21	-0.178401	0.992	0.99	6.94502e-17
Gar1	5.49978e-18	-0.179647	0.987	0.983	9.84351e-14
Mrpl49	1.69766e-16	-0.179855	0.969	0.975	3.03847e-12
Mettl1	1.16097e-09	-0.180292	0.923	0.916	2.0779e-05
Mob4	1.06255e-13	-0.180293	0.954	0.956	1.90175e-09
Atp6v0e	4.6808e-22	-0.182404	0.993	0.994	8.3777e-18
Tagln2	1.85297e-15	-0.183208	0.98	0.977	3.31645e-11
Rnf126	1.50158e-17	-0.185005	0.975	0.973	2.68753e-13
Nip7	1.40746e-40	-0.185054	0.999	0.999	2.51908e-36
Cmtm7	1.88516e-08	-0.185389	0.939	0.94	0.000337406
Akr1b3	1.88591e-35	-0.185663	1	0.999	3.3754e-31
Yrdc	1.05606e-15	-0.185965	0.972	0.982	1.89014e-11
Sbds	1.0921e-08	-0.186493	0.88	0.886	0.000195464
Hk2	3.83538e-09	-0.186559	0.911	0.91	6.86456e-05
Fam96b	1.36909e-21	-0.187102	0.987	0.985	2.45039e-17
Thg1l	1.86332e-08	-0.187954	0.872	0.882	0.000333497
Imp4	3.3389e-15	-0.188412	0.956	0.96	5.97596e-11
BC031181	2.64308e-11	-0.189155	0.937	0.939	4.73058e-07
Capns1	9.98616e-17	-0.189192	0.988	0.989	1.78732e-12
Gpx4	6.71428e-24	-0.190015	1	1	1.20172e-19
Rfc4	1.85986e-17	-0.191066	0.974	0.979	3.32877e-13
Sumo3	4.87697e-23	-0.192148	0.991	0.993	8.72879e-19
Eif4e2	1.43507e-32	-0.192179	0.999	0.997	2.56849e-28
Bcat2	2.62542e-09	-0.192216	0.921	0.916	4.69898e-05
Pin1	1.92876e-36	-0.192518	0.997	0.999	3.45209e-32
Gpn1	2.28482e-15	-0.195072	0.931	0.941	4.08937e-11
Ino80e	8.03241e-21	-0.195952	0.984	0.981	1.43764e-16
Eif3j2	1.48661e-08	-0.196425	0.87	0.877	0.000266074
Nup35	1.70941e-08	-0.19755	0.85	0.846	0.000305951
Cenpv	8.15047e-12	-0.198019	0.956	0.955	1.45877e-07
Arpc1b	4.91035e-08	-0.198414	0.84	0.839	0.000878855
Dut	2.12901e-47	-0.198909	1	0.999	3.81051e-43
Zcrb1	2.67766e-13	-0.199991	0.934	0.924	4.79247e-09
Cox17	1.86817e-14	-0.201846	0.967	0.958	3.34365e-10
Nusap1	1.98751e-08	-0.201861	0.835	0.851	0.000355725
Csnk1e	3.47388e-11	-0.202211	0.883	0.892	6.21756e-07
Gmnn	1.39306e-32	-0.202303	0.996	0.997	2.4933e-28
Ptms	5.47549e-22	-0.203293	0.995	0.993	9.80003e-18
Mplkip	1.19073e-15	-0.203887	0.943	0.941	2.13116e-11
Ifitm3	9.37366e-23	-0.204871	0.972	0.995	1.6777e-18
Tlcd1	1.06982e-08	-0.204911	0.801	0.817	0.000191475
Cib1	7.42512e-16	-0.2051	0.946	0.957	1.32895e-11
Cenpa	5.78069e-21	-0.206464	0.99	0.985	1.03463e-16
Psmg3	4.10616e-10	-0.20651	0.861	0.872	7.34921e-06
Tdh	4.14812e-37	-0.209426	0.997	0.999	7.4243e-33
Timm50	7.12885e-12	-0.210996	0.913	0.902	1.27592e-07
Slc25a11	6.96646e-14	-0.211056	0.898	0.904	1.24686e-09
Ctu2	1.92687e-10	-0.211618	0.847	0.864	3.44871e-06
Utp23	2.20056e-09	-0.211736	0.845	0.853	3.93856e-05
Tma16	8.3734e-24	-0.213445	0.974	0.984	1.49867e-19
Rfc5	3.71133e-27	-0.214032	0.985	0.99	6.64254e-23
Mylpf	4.96211e-16	-0.215683	0.969	0.964	8.88118e-12
Cacna1a	1.23281e-10	-0.216351	0.897	0.911	2.20648e-06
Wtip	1.15836e-12	-0.216643	0.888	0.902	2.07323e-08
Cuta	3.71618e-18	-0.217787	0.95	0.96	6.65122e-14
Map2k2	7.98473e-25	-0.219004	0.975	0.975	1.42911e-20
Ppif	2.75017e-09	-0.219994	0.806	0.818	4.92226e-05
Coa3	1.84818e-32	-0.222757	0.985	0.989	3.30787e-28
Rbfa	1.16851e-15	-0.222993	0.944	0.943	2.0914e-11
Agtrap	6.91328e-19	-0.223034	0.962	0.964	1.23734e-14
Ube2s	1.19251e-76	-0.227071	1	1	2.13435e-72
Mthfd2	6.6182e-12	-0.227381	0.865	0.875	1.18452e-07
Atp6v0b	1.77521e-19	-0.227402	0.981	0.976	3.17728e-15
Vegfb	3.97371e-10	-0.228665	0.787	0.801	7.11215e-06
Degs1	1.40209e-08	-0.228798	0.835	0.838	0.000250947
Zfp706	1.38128e-42	-0.228927	0.999	0.999	2.47222e-38
Zdhhc12	5.49249e-12	-0.229903	0.863	0.861	9.83046e-08
Srm	4.9433e-37	-0.230542	0.996	0.996	8.84752e-33
Ubb	2.76939e-169	-0.232049	1	1	4.95665e-165
Cdk2ap2	5.93011e-12	-0.233465	0.858	0.872	1.06137e-07
Ccdc25	4.6522e-12	-0.236116	0.815	0.843	8.32652e-08
Tmem107	4.93757e-09	-0.236937	0.743	0.748	8.83726e-05
Gcat	2.06534e-12	-0.239489	0.817	0.835	3.69654e-08
Wbp2	1.10131e-08	-0.239986	0.747	0.748	0.000197112
Eif4h	4.09872e-32	-0.24188	0.987	0.985	7.33588e-28
Sgta	3.98111e-22	-0.244566	0.936	0.944	7.1254e-18
Shmt2	2.76016e-10	-0.247008	0.8	0.815	4.94013e-06
2310011J03Rik	6.3478e-10	-0.247205	0.781	0.79	1.13613e-05
Bvht	4.75484e-08	-0.247774	0.733	0.742	0.000851022
Atp6v1e1	1.50848e-24	-0.247868	0.968	0.975	2.69988e-20
Lamtor5	1.05687e-30	-0.249745	0.975	0.975	1.89159e-26
Tcf15	3.00915e-20	-0.250818	0.994	0.998	5.38577e-16
Pafah1b3	5.18583e-18	-0.250929	0.914	0.927	9.2816e-14
Fancl	1.41477e-08	-0.256845	0.665	0.693	0.000253215
Pclaf	1.60755e-24	-0.259427	0.967	0.975	2.87719e-20
Pfn1	2.93594e-120	-0.260492	1	1	5.25474e-116
Cenpm	1.14483e-11	-0.260527	0.945	0.944	2.04901e-07
Nr2c2ap	3.88618e-12	-0.264074	0.773	0.804	6.95548e-08
Eif2s2	4.72997e-47	-0.265256	1	1	8.46571e-43
Chmp1a	6.6383e-16	-0.266205	0.819	0.833	1.18812e-11
Sap30	2.30121e-53	-0.267298	0.998	0.998	4.1187e-49
Gnpda1	2.81538e-11	-0.271997	0.764	0.778	5.03897e-07
Ctsl	1.50186e-24	-0.275016	0.971	0.974	2.68803e-20
Mif4gd	6.8969e-17	-0.278193	0.876	0.893	1.23441e-12
Ndufaf4	3.42278e-15	-0.279605	0.809	0.839	6.12608e-11
Smim4	3.51079e-08	-0.28447	0.617	0.64	0.000628362
Grtp1	2.92308e-32	-0.288864	0.966	0.975	5.23172e-28
Mtf2	2.06735e-32	-0.288944	0.99	0.99	3.70015e-28
Exosc2	1.8273e-15	-0.290634	0.884	0.889	3.2705e-11
Etv4	8.52166e-19	-0.292632	0.85	0.886	1.52521e-14
Cdyl2	8.15802e-09	-0.294285	0.588	0.612	0.000146012
Wdr4	1.4775e-10	-0.294344	0.661	0.685	2.64442e-06
Polr3h	6.83532e-21	-0.295546	0.834	0.859	1.22339e-16
Syce2	4.85425e-36	-0.295787	0.962	0.979	8.68814e-32
Mettl5	1.54203e-20	-0.296954	0.846	0.87	2.75993e-16
Tmem5	3.29789e-09	-0.297014	0.638	0.678	5.90257e-05
Slc29a1	5.53526e-22	-0.30326	0.891	0.898	9.907e-18
Itpk1	1.20951e-17	-0.304014	0.813	0.841	2.16479e-13
Nme7	6.03102e-23	-0.304637	0.927	0.932	1.07943e-18
mt-Nd3	6.71716e-20	-0.30515	0.888	0.898	1.20224e-15
Cdkn2aipnl	4.10187e-23	-0.305584	0.872	0.897	7.34154e-19
Fn1	5.98529e-10	-0.305941	0.679	0.692	1.07125e-05
Akr1b8	2.55176e-09	-0.308171	0.731	0.733	4.56715e-05
Pttg1	3.23773e-22	-0.310107	0.858	0.904	5.79489e-18
Platr10	1.86797e-21	-0.311485	0.825	0.855	3.3433e-17
Rasgrp2	2.72264e-22	-0.311696	0.959	0.963	4.87298e-18
Smagp	3.67752e-13	-0.314592	0.829	0.849	6.58203e-09
Tiprl	1.27272e-22	-0.318113	0.819	0.84	2.27791e-18
Surf2	2.71263e-29	-0.319155	0.897	0.912	4.85506e-25
Ldhb	7.30824e-14	-0.320868	0.988	0.98	1.30803e-09
1190007I07Rik	2.64438e-21	-0.32312	0.786	0.827	4.7329e-17
Gm46332	4.05336e-18	-0.323585	0.817	0.833	7.2547e-14
Mrpl24	1.89493e-66	-0.325024	0.986	0.993	3.39155e-62
Nkx6-2	1.89146e-09	-0.328982	0.751	0.77	3.38534e-05
Nme6	8.82001e-20	-0.331893	0.76	0.778	1.5786e-15
Fam173a	2.31918e-12	-0.335673	0.641	0.677	4.15087e-08
Slc25a1	2.45724e-11	-0.336009	0.57	0.619	4.39797e-07
Rab24	4.45828e-20	-0.337183	0.807	0.817	7.97944e-16
Lmna	2.28765e-19	-0.339952	0.791	0.817	4.09443e-15
Vat1	8.91649e-10	-0.343828	0.507	0.545	1.59587e-05
Zc3h8	3.06372e-11	-0.346388	0.619	0.652	5.48344e-07
1500009L16Rik	1.00339e-08	-0.351964	0.826	0.836	0.000179586
Meg3	2.10126e-09	-0.35356	0.89	0.898	3.76083e-05
Gabarapl2	1.17757e-36	-0.354752	0.999	0.998	2.10761e-32
Fam96a	4.37739e-34	-0.360982	0.872	0.904	7.83465e-30
Bmp4	2.7932e-12	-0.366223	0.725	0.741	4.99927e-08
Rbmxl2	1.99407e-116	-0.377217	0.997	0.998	3.56899e-112
Pdk1	4.54444e-19	-0.377787	0.692	0.739	8.13364e-15
Dnase2a	1.30539e-12	-0.379736	0.607	0.653	2.33639e-08
Carhsp1	3.06503e-32	-0.380691	0.863	0.892	5.48579e-28
Phf11d	1.93832e-15	-0.384216	0.631	0.692	3.46921e-11
Dennd5b	7.59209e-12	-0.384862	0.647	0.686	1.35883e-07
Hmgb2	0	-0.386314	1	1	0
Metrn	4.32667e-13	-0.389825	0.618	0.661	7.74387e-09
Amd2	2.42702e-12	-0.397776	0.518	0.567	4.34388e-08
Notum	1.6993e-10	-0.398396	0.458	0.515	3.04141e-06
Ifrd1	1.79451e-24	-0.399111	0.792	0.829	3.21181e-20
Phc2	5.51666e-08	-0.399631	0.393	0.446	0.000987372
Rdm1	8.22153e-55	-0.405939	0.931	0.953	1.47149e-50
AC158554.1	1.02336e-29	-0.406454	0.807	0.851	1.83161e-25
Micu3	3.5237e-09	-0.416925	0.431	0.477	6.30671e-05
Cox6b2	2.54416e-22	-0.417935	0.804	0.838	4.55354e-18
Syngr1	2.07021e-37	-0.421227	0.844	0.878	3.70527e-33
Eno3	9.12353e-15	-0.431163	0.632	0.672	1.63293e-10
Zfp978	3.65411e-08	-0.436262	0.366	0.421	0.000654012
Zfp580	4.97035e-13	-0.439147	0.488	0.551	8.89593e-09
Comt	1.27434e-08	-0.445779	0.741	0.743	0.000228081
Plcb4	1.88476e-08	-0.449363	0.361	0.416	0.000337335
Atf4	6.78343e-54	-0.452227	0.855	0.935	1.2141e-49
4930461G14Rik	1.76426e-08	-0.465701	0.397	0.445	0.000315768
Pycr2	7.06099e-51	-0.478388	0.963	0.976	1.26378e-46
Xbp1	1.73357e-11	-0.482256	0.427	0.488	3.10275e-07
Rac3	4.62316e-10	-0.487214	0.471	0.513	8.27452e-06
Plk4	2.31312e-26	-0.501208	0.833	0.868	4.14002e-22
Aplp1	5.08184e-48	-0.504733	0.852	0.901	9.09548e-44
Smarcd3	6.17521e-14	-0.507293	0.419	0.491	1.10524e-09
Car2	1.02646e-78	-0.511968	0.991	0.996	1.83715e-74
Catsperz	9.03981e-11	-0.51729	0.34	0.404	1.61794e-06
Gtsf1l	4.33859e-14	-0.529613	0.419	0.497	7.76521e-10
Halr1	4.35683e-15	-0.530459	0.413	0.493	7.79785e-11
Sept1	4.69823e-36	-0.530995	0.882	0.893	8.40889e-32
1700097N02Rik	4.39698e-13	-0.544832	0.397	0.473	7.86971e-09
Tulp4	5.07884e-09	-0.56065	0.174	0.239	9.0901e-05
Adprh	1.27662e-73	-0.561997	0.968	0.974	2.28489e-69
Smad5	1.84871e-08	-0.58113	0.223	0.281	0.000330883
Zdbf2	1.35104e-56	-0.595205	0.779	0.861	2.41809e-52
Mettl25	1.69558e-11	-0.603909	0.331	0.396	3.03475e-07
Cisd3	3.00754e-77	-0.608678	0.888	0.917	5.38289e-73
Platr4	1.75347e-08	-0.609281	0.204	0.262	0.000313836
Irak3	3.02535e-34	-0.621643	0.514	0.636	5.41478e-30
Morc1	9.60959e-39	-0.623794	0.607	0.712	1.71992e-34
Gm14820	4.68099e-08	-0.63007	0.23	0.284	0.000837804
Fmr1nb	3.12485e-11	-0.633917	0.157	0.231	5.59285e-07
Slc35b4	4.57477e-13	-0.642299	0.309	0.38	8.18792e-09
Stmn2	4.50781e-119	-0.651819	0.858	0.963	8.06808e-115
AC160336.1	1.41591e-127	-0.661677	0.998	0.998	2.53419e-123
Rpl10l	6.37547e-31	-0.665119	0.564	0.659	1.14108e-26
Nkx6-3	1.07226e-09	-0.67142	0.245	0.307	1.91913e-05
Fam25c	1.25116e-26	-0.689934	0.545	0.621	2.23933e-22
Nespas	7.61067e-23	-0.694758	0.375	0.482	1.36216e-18
Clmp	5.18082e-09	-0.697101	0.207	0.266	9.27263e-05
Zfp988	6.27561e-39	-0.698677	0.529	0.64	1.12321e-34
Gsta3	1.01149e-18	-0.702975	0.382	0.466	1.81037e-14
AC191865.2	1.15197e-08	-0.71281	0.149	0.207	0.00020618
Cabp1	9.77312e-29	-0.717954	0.5	0.593	1.74919e-24
Nphs1	1.01772e-09	-0.719585	0.165	0.227	1.82152e-05
Rpl39l	2.61638e-45	-0.740451	0.704	0.79	4.6828e-41
Igsf23	2.7169e-14	-0.747403	0.239	0.326	4.8627e-10
Lefty2	2.44644e-15	-0.763008	0.287	0.377	4.37863e-11
Mcts2	4.89302e-148	-0.788001	0.849	0.946	8.75753e-144
1700029P11Rik	2.74231e-35	-0.821284	0.477	0.589	4.90818e-31
Gm11496	3.77401e-16	-0.889626	0.141	0.226	6.75473e-12
Ankrd33b	3.06743e-16	-0.907751	0.153	0.24	5.49009e-12
Peg3	4.30934e-39	-0.910168	0.362	0.513	7.71285e-35
Khdc3	4.80753e-44	-0.913003	0.684	0.775	8.60451e-40
Prrx2	9.83647e-09	-0.926008	0.1	0.152	0.000176053
Sgce	1.9992e-09	-0.930332	0.096	0.15	3.57816e-05
Ccdc3	9.38537e-15	-0.93899	0.098	0.174	1.67979e-10
Snrpn	1.68224e-186	-0.961633	0.846	0.944	3.01086e-182
Ppp1r14d	4.35196e-09	-0.970631	0.1	0.153	7.78914e-05
Impact	4.52538e-147	-0.979399	0.745	0.903	8.09952e-143
Lefty1	1.932e-19	-1.03796	0.286	0.39	3.45789e-15
Gm45184	1.41757e-15	-1.0747	0.199	0.285	2.53716e-11
Zfp951	3.5837e-41	-1.11522	0.164	0.33	6.4141e-37
Peg10	2.00342e-98	-1.18498	0.527	0.729	3.58573e-94
Defa30	2.592e-12	-1.21779	0.07	0.129	4.63916e-08
Pla2g1b	5.66357e-107	-1.24829	0.47	0.69	1.01367e-102
AC136987.1	1.12325e-26	-1.26009	0.111	0.224	2.0104e-22
Ramp2	2.18563e-21	-1.26486	0.112	0.207	3.91185e-17
Clca3b	7.11973e-22	-1.33729	0.08	0.17	1.27429e-17
Platr27	2.99588e-26	-1.35857	0.097	0.204	5.36202e-22
Ly6a	5.52533e-11	-1.36093	0.114	0.177	9.88923e-07
Platr3	7.00318e-50	-1.38838	0.183	0.362	1.25343e-45
Hal	3.99144e-12	-1.40745	0.044	0.094	7.14388e-08
Fcgr2b	1.10052e-19	-1.40823	0.082	0.165	1.96971e-15
Gm10522	5.27334e-20	-1.41527	0.064	0.144	9.43823e-16
Slc9a3r2	4.64015e-112	-1.45417	0.282	0.57	8.30495e-108
Gm35281	3.0531e-12	-1.56402	0.029	0.073	5.46443e-08
Aass	8.56155e-37	-1.63375	0.213	0.349	1.53235e-32
Tmem40	2.64531e-16	-2.06201	0.029	0.083	4.73458e-12
Cyp2b23	3.81958e-31	-2.07497	0.044	0.142	6.83629e-27
Gm28625	2.38161e-13	-2.16588	0.008	0.043	4.2626e-09
Spaar	2.20319e-20	-2.25803	0.018	0.076	3.94326e-16
Nap1l5	4.88611e-08	-2.38777	0.004	0.022	0.000874517
Sytl3	1.6033e-09	-2.4176	0.005	0.028	2.86958e-05
Plagl1	8.37356e-32	-2.52855	0.02	0.105	1.4987e-27
Xlr3b	1.14038e-35	-2.56515	0.026	0.123	2.04106e-31
Xlr3c	1.30011e-29	-2.83442	0.022	0.102	2.32693e-25
Xlr3a	3.77466e-47	-2.93226	0.022	0.139	6.75589e-43
Nnat	3.31417e-237	-2.98629	0.092	0.541	5.93171e-233
Xlr4b	1.65773e-25	-2.99012	0.012	0.075	2.967e-21
Mest	0	-3.03617	0.115	0.891	0
Efhc2	4.54844e-194	-3.24923	0.051	0.431	8.1408e-190
Xlr4c	8.80792e-20	-3.31606	0.004	0.048	1.57644e-15
Xlr4a	3.4773e-55	-3.62692	0.014	0.139	6.22367e-51
Xlr5a	1.47933e-19	-4.40264	0.001	0.041	2.64771e-15
Xlr5c	2.34953e-12	-4.42846	0.001	0.025	4.20519e-08

## Sheet: Table S2
Table S2: Differentially expressed genes (DEGs) identified in psuedo-bulk analysis
gene_symbol	WT	S1/5 dKO	log(WT-S1/5 dKO)
Id1	1.44708	0.928348	0.518736
Rpl18a	3.8749	3.46451	0.410386
Hmox1	1.22405	0.856918	0.36713
Uba52	1.50155	1.16177	0.339772
Lsm4	2.00042	1.67992	0.320499
Mid1	0.867305	0.552391	0.314914
Mcm5	1.17561	0.863366	0.312247
Id2	0.470988	0.16725	0.303737
Pgls	1.41378	1.13959	0.274188
Ckb	1.88033	1.61407	0.266262
Rbmxl1	1.27289	1.01001	0.262878
Lsm6	1.32487	1.06454	0.260334
Mrpl34	1.71765	1.4615	0.256142
Ccdc124	1.17018	0.914778	0.255401
Id3	0.727189	0.47899	0.248199
Gm47283	1.30613	1.06114	0.244987
Sin3b	1.09699	0.863375	0.233612
Fkbp8	1.20656	0.978505	0.228057
Jund	1.13684	0.911104	0.225733
Gm11808	0.866968	0.64736	0.219608
Lefty1	0.220734	0.410625	-0.189891
Nnat	0.0310295	0.225619	-0.194589
Cisd3	0.564369	0.768588	-0.20422
Rbmxl2	1.47084	1.67805	-0.20721
Pycr2	0.891188	1.09986	-0.208668
Sept1	0.744547	0.954614	-0.210068
Gabarapl2	1.97527	2.19049	-0.215215
Peg10	0.226607	0.456774	-0.230167
Pla2g1b	0.221286	0.463196	-0.24191
Mcts2	0.480188	0.725006	-0.244817
Adprh	0.890959	1.13863	-0.24767
Hmgb2	3.38776	3.64757	-0.259811
Impact	0.379805	0.647872	-0.268067
Car2	1.45589	1.73861	-0.282716
Snrpn	0.44183	0.73357	-0.29174
Rpl39l	0.77545	1.08443	-0.308984
Khdc3	0.561175	0.882895	-0.32172
Stmn2	1.90437	2.30056	-0.39619
AC160336.1	2.08095	2.49263	-0.411672
Mest	0.108398	0.664063	-0.555665

## Sheet: Table S3
Table S3: Primer sets used in the bisulfite sequencing analysis and the details of PCR-amplified regions
Bisulfite Sanger sequencing
Mest_DMR	FW	TTTTAGATTTTGAGGGTTTTAGGTTG	563	chr6:30,736,710−30,737,273
	rev	AATCCCTTAAAAATCATCTTTCACAC
Nnat_DMR	FW	TTTAGGTGGTAAGAGGGTATTTAAGGTA	211	chr2:157,560,063−157,560,273
	rev	AATACATACTCACCTACAACA
Impact_DMR	FW	T‍TGTATAGTTTTGTTTTTATAAGTG	433	chr18:12,972,786−12,973,218
	rev	A‍ACCTACTCATATAACAATACAAC
Dlk1-IG_DMR	FW	GTGTTAAGGTATATTATGTTAGTGTTAGG	441	chr12:109,528,088−109,528,528
	rev	TACAACCCTTCCCTCACTCCAAAAATT

## Sheet: Table S4
Table S4: Primer sets used in quantitative real-time reverse transcription-PCR (qRT-PCR) analysis
qRT-PCR
Mest	FW	GTGGTGGGTCCAAGTAGGG	187
	rev	AAGCACAACTATCTCAGGGCT
Nnat	FW	GTCCCCTGTGTTCCCTCGTC	81
	rev	TGTCGGTGCTGCTTTTCTGG
Impact	FW	GTGAAGAAATCGAAGCAATGGC	150
	rev	GGTACTCACTTGGCAACATCA
Snrpn	FW	TGCTACGTGGGGAGAACTTG	156
	rev	CCTGGGGAATAGGTACACCTG
Dlk1	FW	AGTGCGAAACCTGGGTGTC	148
	rev	GCCTCCTTGTTGAAAGTGGTCA
Igf2	FW	GTGCTGCATCGCTGCTTAC	222
	rev	ACGTCCCTCTCGGACTTGG
Gnas	FW	CAGAGCCTCCATTGGGGTC	141
	rev	GCTTCTCGCTCAACTGGGG
Dnmt1	FW	AAGAATGGTGTTGTCTACCGAC	178
	rev	CATCCAGGTTGCTCCCCTTG
Dnmt3a	FW	GAGGGAACTGAGACCCCAC	216
	rev	CTGGAAGGTGAGTCTTGGCA
Dnmt3b	FW	AGCGGGTATGAGGAGTGCAT	72
	rev	GGGAGCATCCTTCGTGTCTG
Dnmt3l	FW	GCTCTAAGACCCTTGAAACCTTG	213
	rev	GTCGGTTCACTTTGACTTCGTA
Uhrf1	FW	CCACACCGTGAACTCTCTGTC	155
	rev	GGCGCACATCATAATCGAAGA
Rex1	FW	ACGAGTGGCAGTTTCTTCTTGGGA	287
	rev	TATGACTCACTTCCAGGGGGCACT
Tbx3	FW	GAACCTACCTGTTCCCGGAAA	121
	rev	CCATTGCCAGTGTCTCGAAAAC
Gapdh	FW	TGCAGTGGCAAAGTGGAGATT	106
	rev	TGCCGTTGAATTTGCCGT
Actb	FW	TTCTTTGCAGCTCCTTCGTT	149
